# Supplementary material for: Predicting Alcohol-Related Memory Problems in Older Adults: A Machine Learning Study with Multi-Domain Features
Source: Behav Sci (Basel). 2023 May 18;13(5):427. doi: 10.3390/bs13050427 (PMC10215235; doi:10.3390/bs13050427)
Supplement: Supplementary file 1 [file behavsci-13-00427-s001.zip]

Archive with 1 entries (1 files):
- behavsci-2308842-supplementary.pdf
